# Supplementary material for: Senescence induces fundamental changes in the secretome of mesenchymal stromal cells (MSCs): implications for the therapeutic use of MSCs and their derivates
Source: Front Bioeng Biotechnol. 2023 May 9;11:1148761. doi: 10.3389/fbioe.2023.1148761 (PMC10203235; doi:10.3389/fbioe.2023.1148761)
Supplement: Supplementary file 1 [file Table3.xlsx]

## Sheet: SASP
Secretome of Senescent MSCs (SASP)
Secreted protein	Molecular functions	Biological Functions	Cellular Component
CXCL10	Cytokine	chemotaxis, Pro- inflammatory response	external side of plasma membrane; extracellular region; extracellular space
CXCL12	Cytokine, Developmental protein, Growth factor	Chemotaxis, Gastrulation	cytoplasm; external side of plasma membrane; extracellular region; nucleus
CCL2(MCP-1)	Cytokine	chemotaxis, Pro- inflammatory response	extracellular region; extracellular space
CCL7(MCP-3)	Cytokine, Heparin-binding	Chemotaxis, Inflammatory response	extracellular region; extracellular space
IL 6	Cytokine, Growth factor	Acute phase	endoplasmic reticulum lumen; extracellular region; extracellular space; interleukin-6 receptor complex
CXCL8 (IL 8)	Cytokine	chemotaxis, inflammatory response	extracellular region; extracellular space
IL 23	Cytokine	Antiviral defense, Immunity, Inflammatory response, Innate immunity, Tissue remodeling	endoplasmic reticulum lumen; extracellular region; interleukin-23 complex
IL-1B	Cytokine, Mitogen, Pyrogen	Potent pro-inflammatory cytokine	cytosol; extracellular region; extracellular space; lysosome; secretory granule
IL-1A	Cytokine, Mitogen, Pyrogen	Inflammatory response	cell surface; cytosol; extracellular region; extracellular space; nucleus; plasma membrane
IL-7	cytokine activity; growth factor activity; interleukin-7 receptor binding; protein binding	animal organ morphogenesis; B cell proliferation; bone resorption; cell-cell signaling; cytokine-mediated signaling pathway	extracellular region; extracellular space
IL-4	cytokine activity; growth factor activity; interleukin-4 receptor binding; protein binding	activation of Janus kinase activity; B cell costimulation; B cell differentiation	extracellular region; extracellular space
IL-15	cytokine activity; cytokine receptor binding; protein binding	aging; cell maturation; cell-cell signaling; cellular response to vitamin D; extrathymic T cell selection; hyaluronan metabolic process; immune response; inflammatory response;	cell surface; cytoplasm; cytosol; endosome; extracellular region; extracellular space; Golgi apparatus; nuclear speck; nucleoplasm
CCL4	CCR chemokine receptor binding; CCR1 chemokine receptor binding; CCR5 chemokine receptor binding; chemokine activity; cytokine activity; identical protein binding; protein binding	cell adhesion; cell-cell signaling; cellular response to interleukin-1; cellular response to tumor necrosis factor; cellular response to type II interferon; chemokine-mediated signaling pathway; eosinophil chemotaxis;	extracellular region; extracellular space
CCL20	CCR chemokine receptor binding; CCR6 chemokine receptor binding; chemokine activity; protein binding	calcium-mediated signaling using intracellular calcium source; cell chemotaxis;chemotaxis; defense response to bacterium; G protein-coupled receptor signaling pathway; immune response; inflammatory response	extracellular region; extracellular space
CCL26	CCR chemokine receptor binding; CCR3 chemokine receptor binding; chemokine activity; CX3C chemokine receptor binding; protein binding; receptor ligand activity	Chemoattractant for eosinophils and basophils. cell-cell signaling; cellular response to interleukin-1; chemotaxis; eosinophil chemotaxis; G protein-coupled receptor signaling pathway; inflammatory response	extracellular space
P53	Activator, DNA-binding, repressor	Cell cycle, apoptosis, necrosis, biological rhythms, host-virus interaction, transcription regulation	centrosome; chromatin; cytoplasm; cytosol; endoplasmic reticulum; germ cell nucleus; mitochondrial matrix; mitochondrion; nuclear body; nuclear matrix; nucleolus; nucleoplasm; nucleus; PML body; protein-containing complex; replication fork; site of double-strand break; transcription regulator complex; transcription repressor complex
P16INK4A	Protein kinase inhibitor	Cell cycle regulation	cytoplasm; cytosol; nucleus; senescence-associated heterochromatin focus
P21WAF1/CIP1	Protein kinase inhibitor	Cell cycle regulation	cyclin-dependent protein kinase holoenzyme complex; cytosol; nuclear body; nucleolus; nucleoplasm; nucleus; PCNA-p21 complex; protein-containing complex
P27KIP1	chaperone binding; cyclin binding; cyclin-dependent protein serine/threonine kinase inhibitor activity; protein kinase binding; protein kinase inhibitor activity	Cell cycle regulation; Inhibitor; Oncoprotein; Protein kinase, regulatory subunit	Cul4A-RING E3 ubiquitin ligase complex; cytoplasm; cytosol; endosome; intracellular membrane-bounded organelle; nucleoplasm; nucleus
pP38	Kinase, Serine/threonine-protein kinase, Transferase	MAP kinases act as an integration point for multiple biochemical signals, and are involved in a wide variety of cellular processes such as proliferation, differentiation, transcription regulation and development	cytoplasm; cytosol; extracellular region; ficolin-1-rich granule lumen; glutamatergic synapse; mitochondrion; nuclear speck; nucleoplasm; nucleus; secretory granule lumen; spindle pole
P65	Activator, DNA-binding	Host-virus interaction, Transcription, Transcription regulation	chromatin; cytoplasm; cytosol; glutamatergic synapse; NF-kappaB complex; NF-kappaB p50/p65 complex; nucleolus; nucleoplasm; nucleus; transcription regulator complex
P107 (Rb-like 1)	Chromatin regulator, Repressor	Cell cycle, Host-virus interaction, Transcription, Transcription regulation	chromatin; nucleoplasm; transcription regulator complex
P203 (IFI203)	double-stranded DNA binding; identical protein binding; transcription factor binding	activation of cysteine-type endopeptidase activity; activation of innate immune response; intrinsic apoptotic signaling pathway by p53 class mediator; monocyte differentiation	cytosol; nucleolus; nucleoplasm; nucleus
RB1	Chromatin regulator, DNA-binding, Repressor	key regulator of the G1/S transition of the cell cycle, Host-virus interaction, Transcription, Transcription regulation	chromatin; chromatin lock complex; cytosol; nucleoplasm; nucleus; PML body; Rb-E2F complex; spindle; SWI/SNF complex; transcription regulator complex
RB2/P103	Chromatin regulator, DNA-binding, Repressor	Key regulator of entry into cell division. Directly involved in heterochromatin formation by maintaining overall chromatin structure, Host-virus interaction, Transcription, Transcription regulation	chromatin; chromosome; cytosol; nucleolus; nucleoplasm; transcription regulator complex
TIMP1	metalloendopeptidase inhibitor activity; peptidase inhibitor activity; protease binding; protein binding; zinc ion binding; cytokine activity; growth factor activity	aging; cartilage development; cell activation; cellular response to UV-A; connective tissue replacement involved in inflammatory response wound healing; negative regulation of apoptotic process; negative regulation of catalytic activity; negative regulation of endopeptidase activity; negative regulation of membrane protein ectodomain proteolysis; negative regulation of metallopeptidase activity; …	Cellular Component: basement membrane; endoplasmic reticulum lumen; extracellular matrix; extracellular region; extracellular space; platelet alpha granule lumen
TIMP2	metalloendopeptidase inhibitor activity; molecular function inhibitor activity; peptidase inhibitor activity; protease binding; protein binding; zinc ion binding	negative regulation of endopeptidase activity; negative regulation of membrane protein ectodomain proteolysis; negative regulation of metallopeptidase activity; response to cytokine; response to hormone; response to organic substance	Cellular Component: extracellular matrix; extracellular region; extracellular space; ficolin-1-rich granule lumen; specific granule lumen; tertiary granule lumen
TIMP3	metal ion binding; metalloendopeptidase inhibitor activity; protease binding; protein binding	cellular response to organic substance; negative regulation of endopeptidase activity; negative regulation of ERK1 and ERK2 cascade; negative regulation of membrane protein ectodomain proteolysis; negative regulation of metalloendopeptidase activity; positive regulation of TRAIL-activated apoptotic signaling pathway; response to cytokine; response to hormone; response to organic substance; visual…	Cellular Component: basement membrane; extracellular matrix; extracellular region; extracellular space; platelet dense granule lumen
MMP1	Hydrolase, Metalloprotease, Protease	Collagen degradation, Host-virus interaction	Cellular Component: basement membrane; extracellular matrix; extracellular region; extracellular space; platelet dense granule lumen
MMP2	Hydrolase, Metalloprotease, Protease	Collagen degradation, Angiogenesis	Cellular Component: extracellular region; extracellular space; mitochondrion; nucleus; plasma membrane; sarcomere
MMP3	Hydrolase, Metalloprotease, Protease	Collagen degradation, Immunity, Innate immunity, cellular response to nitric oxide; cellular response to UV-A; collagen catabolic process; extracellular matrix disassembly; extracellular matrix organization; negative regulation of hydrogen peroxide metabolic process; positive regulation of oxidative stress-induced cell death	Cellular Component: extracellular matrix; extracellular region; extracellular space
MMP8	Hydrolase, Metalloprotease, Protease	Collagen degradation	Cellular Component: extracellular region; extracellular space; specific granule lumen; tertiary granule lumen
MMP10	metalloendopeptidase activity; serine-type endopeptidase activity; zinc ion binding	collagen catabolic process; extracellular matrix disassembly; extracellular matrix organization; proteolysis	Cellular Component: extracellular matrix; extracellular region; extracellular space
MMP13	calcium ion binding; collagen binding; endopeptidase activity; metalloendopeptidase activity; serine-type endopeptidase activity; zinc ion binding	degradation of extracellular matrix proteins including fibrillar collagen, fibronectin, TNC and ACAN. Cleaves triple helical collagens, including type I, type II and type III collagen, but has the highest activity with soluble type II collagen. Can also degrade collagen type IV, type XIV and type X.	Cellular Component: extracellular matrix; extracellular region; extracellular space
MMP14	Hydrolase, Metalloprotease, Protease	degrades various components of the extracellular matrix such as collagen. Activates progelatinase A, extracellular matrix disassembly; extracellular matrix organization; head development; lung development; male gonad development; negative regulation of focal adhesion assembly;	Cellular Component: cytoplasm; cytoplasmic vesicle; cytosol; extracellular matrix; extracellular space; Golgi lumen; intermediate filament cytoskeleton; macropinosome; melanosome; nucleus; plasma membrane
SERPINE1(PAI-1)	protease binding; protein binding; serine-type endopeptidase inhibitor activity; signaling receptor binding	Serine protease inhibitor. Inhibits TMPRSS7. inhibitor of tissue-type plasminogen activator (PLAT) and urokinase-type plasminogen activator (PLAU). Fibrinolysis down-regulation and is responsible for the controlled degradation of blood clots. As PLAU inhibitor, it is involved in the regulation of cell adhesion and spreading. Acts as a regulator of cell migration,	Cellular Component: collagen-containing extracellular matrix; extracellular exosome; extracellular region; extracellular space; peptidase inhibitor complex; plasma membrane; platelet alpha granule lumen; serine protease inhibitor complex
SERPINEB2(PAI-2)	serine-type endopeptidase inhibitor activity	fibrinolysis; negative regulation of apoptotic process; negative regulation of endopeptidase activity; wound healing	cornified envelope; cytoplasm; extracellular region; extracellular space; plasma membrane
FN1	Heparin-binding	cell adhesion, cell motility, opsonization, wound healing, and maintenance of cell shape	Cellular Component: apical plasma membrane; basement membrane; collagen-containing extracellular matrix; endoplasmic reticulum lumen; endoplasmic reticulum-Golgi intermediate compartment; extracellular exosome; extracellular matrix; extracellular region; extracellular space; fibrinogen complex; plasma membrane; platelet alpha granule lumen
TGFb-1	Growth factor, mitogen	Growth and differentiation, epithelial to mesenchymal transition	cell surface; cytoplasm; extracellular matrix; extracellular region; extracellular space; Golgi lumen; microvillus; nucleus; plasma membrane; platelet alpha granule lumen
TGFb-3	cytokine activity; growth factor activity; identical protein binding; protein binding; protein-containing complex binding; transforming growth factor beta binding; type I transforming growth factor beta receptor binding; type II transforming growth factor beta receptor binding; type III transforming growth factor beta receptor binding	aging; BMP signaling pathway; cell-cell junction organization; detection of hypoxia; digestive tract development; embryonic neurocranium morphogenesis; face morphogenesis; female pregnancy; frontal suture morphogenesis; in utero embryonic development; inner ear development; lung alveolus development; mammary gland development; negative regulation of cell population proliferation	cell surface; collagen-containing extracellular matrix; extracellular region; extracellular space; intracellular membrane-bounded organelle; neuronal cell body; nucleus; plasma membrane; platelet alpha granule lumen; T-tubule
IGFBP7	Growth factor binding	Growth factor regulation, Cell adhesion	endoplasmic reticulum lumen; extracellular region; extracellular space
IGFBP6	fibronectin binding; identical protein binding; insulin-like growth factor I binding; insulin-like growth factor II binding; protein binding; signaling receptor binding	cell migration; negative regulation of canonical Wnt signaling pathway; negative regulation of cell population proliferation; positive regulation of MAPK cascade; positive regulation of stress-activated MAPK cascade; regulation of insulin-like growth factor receptor signaling pathway; signal transduction	extracellular region; extracellular space; Golgi apparatus; insulin-like growth factor binary complex
IGFBP5	fibronectin binding; insulin-like growth factor I binding; insulin-like growth factor II binding; protein binding	prolong the half-life of the IGFs and have been shown to either inhibit or stimulate the growth promoting effects of the IGFs on cell culture.	endoplasmic reticulum lumen; extracellular region; extracellular space; insulin-like growth factor binding protein complex; insulin-like growth factor ternary complex
IGFBP4	insulin-like growth factor I binding; insulin-like growth factor II binding; protein binding; signaling receptor binding	prolong the half-life of the IGFs and have been shown to either inhibit or stimulate the growth promoting effects of the IGFs on cell culture.	endoplasmic reticulum lumen; extracellular region; extracellular space
IGFBP3	fibronectin binding; insulin-like growth factor binding; insulin-like growth factor I binding; insulin-like growth factor II binding; metal ion binding; protein binding; protein tyrosine phosphatase activator activity	IGF-binding proteins prolong the half-life of the IGFs and have been shown to either inhibit or stimulate the growth promoting effects of the IGFs on cell culture. They alter the interaction of IGFs with their cell surface receptors. Also exhibits IGF-independent antiproliferative and apoptotic effects	endoplasmic reticulum lumen; extracellular region; extracellular space; insulin-like growth factor binding protein complex; insulin-like growth factor ternary complex; nucleus
IGFBP2	insulin-like growth factor I binding; insulin-like growth factor II binding; protein binding; signaling receptor binding	Inhibits IGF-mediated growth and developmental rates. IGF-binding proteins prolong the half-life of the IGFs and have been shown to either inhibit or stimulate the growth promoting effects of the IGFs on cell culture. They alter the interaction of IGFs with their cell surface receptors.	apical plasma membrane; cytoplasmic vesicle; extracellular region; extracellular space
HGF	chemoattractant activity; endopeptidase activity; growth factor activity; identical protein binding; protein binding; protein-containing complex binding	Potent mitogen for mature parenchymal hepatocyte cells, seems to be a hepatotrophic factor, and acts as a growth factor for a broad spectrum of tissues and cell types.	extracellular region; extracellular space; platelet alpha granule lumen
PGF	#Developmental protein #Growth factor #Heparin-binding #Mitogen	#Angiogenesis #Differentiation	extracellular region; extracellular space; membrane
PFG (MADS box transcription factor)	#DNA-binding	#Transcription #Transcription regulation
PDGFRB	apical plasma membrane; cell surface; cytoplasm; cytoplasmic vesicle; Golgi apparatus; intracellular membrane-bounded organelle; lysosomal lumen; membrane; nucleus; plasma membrane; receptor complex	Tyrosine-protein kinase that acts as cell-surface receptor for homodimeric PDGFB and PDGFD and for heterodimers formed by PDGFA and PDGFB, and plays an essential role in the regulation of embryonic development, cell proliferation, survival, differentiation, chemotaxis and migration.	apical plasma membrane; cell surface; cytoplasm; cytoplasmic vesicle; Golgi apparatus; intracellular membrane-bounded organelle; lysosomal lumen; membrane; nucleus; plasma membrane; receptor complex
VEGFA	#Developmental protein #Growth factor #Heparin-binding #Mitogen	#Angiogenesis #Differentiation	adherens junction; cell surface; cytoplasm; extracellular matrix; extracellular region; extracellular space; membrane; platelet alpha granule lumen; secretory granule; VEGF-A complex
VEGFB	#Developmental protein #Growth factor #Heparin-binding #Mitogen	#Angiogenesis #Differentiation	extracellular region; extracellular space; membrane; platelet alpha granule lumen
VEGFC	#Developmental protein #Growth factor #Mitogen	#Angiogenesis #Differentiation	extracellular region; extracellular space; membrane; platelet alpha granule lumen
VEGFD	#Developmental protein #Growth factor #Mitogen	#Angiogenesis #Differentiation	extracellular region; extracellular space; membrane; platelet alpha granule lumen
FGF7	chemoattractant activity; fibroblast growth factor receptor binding; growth factor activity; heparin binding; protein binding; type 2 fibroblast growth factor receptor binding	regulation of embryonic development, cell proliferation and cell differentiation. Required for normal branching morphogenesis. Growth factor active on keratinocytes	cell cortex; cytoplasm; cytosol; extracellular matrix; extracellular region; extracellular space; nucleolus; nucleoplasm; nucleus
FGF2	chemoattractant activity; chemokine binding; cytokine activity; fibroblast growth factor receptor binding; growth factor activity; heparin binding; identical protein binding; integrin binding; nuclear receptor coactivator activity; protein binding; receptor-receptor interaction	regulation of cell survival, cell division, cell differentiation and cell migration. Functions as a potent mitogen in vitro. Can induce angiogenesis.	cytoplasm; extracellular region; extracellular space; nucleus
IGF1	growth factor activity; hormone activity; insulin receptor binding; insulin-like growth factor receptor binding; integrin binding; protein binding	cell activation; cell population proliferation; cellular response to amyloid-beta; epithelial to mesenchymal transition; ERK1 and ERK2 cascade; glycolate metabolic process; insulin-like growth factor receptor signaling pathway	alphav-beta3 integrin-IGF-1-IGF1R complex; exocytic vesicle; extracellular region; extracellular space; insulin-like growth factor binding protein complex; insulin-like growth factor ternary complex; platelet alpha granule lumen
GDF15	BMP receptor binding; cytokine activity; growth factor activity; protein binding; protein homodimerization activity	Regulates food intake, energy expenditure and body weight in response to metabolic and toxin-induced stresses. BMP signaling pathway; cell-cell signaling; glial cell-derived neurotrophic factor receptor signaling pathway; negative regulation of growth hormone receptor signaling pathway; negative regulation of multicellular organism growth	cytoplasm; extracellular region; extracellular space; Golgi apparatus; nucleus
NGF	#Cytokine #Growth factor	growth of various epidermal and epithelial tissues in vivo and in vitro and of some fibroblasts in cell culture	axon; cytosol; dendrite; endosome lumen; extracellular region; extracellular space; Golgi lumen; synaptic vesicle
EGF	#Cytokine #Growth factor	stimulates the growth of various epidermal and epithelial tissues in vivo and in vitro and of some fibroblasts in cell culture.	clathrin-coated endocytic vesicle membrane; extracellular exosome; extracellular region; extracellular space; plasma membrane; platelet alpha granule lumen
PIGF	ethanolaminephosphotransferase activity; mannose-ethanolamine phosphotransferase activity; protein binding	GPI anchor biosynthetic process	ethanolaminephosphotransferase activity; mannose-ethanolamine phosphotransferase activity; protein binding
TLR2	#Receptor	#Immunity #Inflammatory response #Innate immunity	cell body; cell projection; cell surface; cytoplasm; Golgi apparatus; membrane raft; phagocytic vesicle membrane; plasma membrane; receptor complex; secretory granule membrane;
TLR5	#Receptor	#Immunity #Inflammatory response #Innate immunity	plasma membrane
CXCR2	#G-protein coupled receptor #Receptor #Transducer	#Chemotaxis	cell surface; external side of plasma membrane; mast cell granule; membrane; microtubule cytoskeleton; mitotic spindle; nucleoplasm; plasma membrane; secretory granule membrane
EGFR	activation of phospholipase C activity; activation of transmembrane receptor protein tyrosine kinase activity; cell differentiation; cell morphogenesis; cell surface receptor signaling pathway;	actin filament binding; ATP binding; ATPase binding; chromatin binding; double-stranded DNA binding; enzyme binding; epidermal growth factor binding; epidermal growth factor receptor activity; identical protein binding; kinase binding; MAP kinase kinase kinase activity	basal plasma membrane; basolateral plasma membrane; cell junction; cell surface; clathrin-coated endocytic vesicle membrane; cytoplasm; early endosome membrane; endoplasmic reticulum membrane; endosome; endosome membrane; extracellular space
TNFRSF1A	protein binding; tumor necrosis factor binding; tumor necrosis factor receptor activity	aortic valve development; cellular response to mechanical stimulus; cytokine-mediated signaling pathway; defense response to bacterium; extrinsic apoptotic signaling pathway via death domain receptors; inflammatory response; intrinsic apoptotic signaling pathway in response to DNA damage;	cell surface; extracellular region; extracellular space; Golgi membrane; membrane; membrane raft; mitochondrion; plasma membrane; receptor complex;
TNFRSF11B	cytokine activity; protein binding; signaling receptor activity	apoptotic process; extracellular matrix organization; negative regulation of bone resorption; negative regulation of odontogenesis of dentin-containing tooth; negative regulation of osteoclast differentiation; response to arsenic-containing substance; response to estrogen; response to magnesium ion; response to nutrient; response to xenobiotic stimulus; signal transduction	extracellular matrix; extracellular region; extracellular space; plasma membrane; receptor complex
TNFRSF10C	protein binding; TRAIL binding; transmembrane signaling receptor activity	positive regulation of apoptotic process; TRAIL-activated apoptotic signaling pathway	cell surface; plasma membrane
HSP90AA1	#Chaperone #Hydrolase	#Host-virus interaction #Stress response	axonal growth cone; cytoplasm; cytosol; dendritic growth cone; endocytic vesicle lumen; extracellular region; ficolin-1-rich granule lumen; lysosomal lumen; melanosome; mitochondrion; myelin sheath; neuronal cell body; nucleoplasm; nucleus
HSP90AB1	axon extension; cellular response to heat; cellular response to interleukin-4; cellular response to organic cyclic compound;	promotes the maturation, structural maintenance and proper regulation of specific target proteins involved for instance in cell cycle control and signal transduction. Undergoes a functional cycle linked to its ATPase activity.	apical plasma membrane; aryl hydrocarbon receptor complex; axonal growth cone; basolateral plasma membrane; brush border membrane; cell surface; cytoplasm; cytosol
HSP90B1	ATP binding; ATP hydrolysis activity; ATP-dependent protein folding chaperone; calcium ion binding; low-density lipoprotein particle receptor binding; protein binding; protein phosphatase binding; RNA binding; unfolded protein binding	actin rod assembly; cellular response to ATP; negative regulation of apoptotic process; protein folding; protein folding in endoplasmic reticulum; protein transport; regulation of phosphoprotein phosphatase activity; response to endoplasmic reticulum stress; response to hypoxia; retrograde protein transport, ER to cytosol; sequestering of calcium ion; ubiquitin-dependent ERAD pathway	cytosol; endocytic vesicle lumen; endoplasmic reticulum; endoplasmic reticulum chaperone complex; endoplasmic reticulum lumen; endoplasmic reticulum membrane; extracellular region
HSPA4	ATP binding; ATP-dependent protein folding chaperone; protein binding	chaperone-mediated protein complex assembly; protein folding; protein insertion into mitochondrial outer membrane; response to unfolded protein	cytosol; extracellular exosome; mitochondrion; nucleus
HSPA5	ATP binding; ATP hydrolysis activity; ATP-dependent protein folding chaperone; calcium ion binding; chaperone binding; enzyme binding; heat shock protein binding; misfolded protein binding; protein binding; protein domain specific binding; protein folding chaperone; ribosome binding; ubiquitin protein ligase binding; unfolded protein binding	cellular response to antibiotic; cellular response to calcium ion; cellular response to cAMP; cellular response to gamma radiation; cellular response to glucose starvation; cellular response to interleukin-4; cellular response to manganese ion; cellular response to nerve growth factor stimulus; cellular response to unfolded protein; cellular response to xenobiotic stimulus	cell surface; cytoplasm; cytosol; endoplasmic reticulum; endoplasmic reticulum chaperone complex; endoplasmic reticulum lumen; endoplasmic reticulum membrane
HSPA8	ATP binding; ATP hydrolysis activity; ATP-dependent protein disaggregase activity; ATP-dependent protein folding chaperone; C3HC4-type RING finger domain binding; chaperone binding; clathrin-uncoating ATPase activity; enzyme binding	ATP metabolic process; cellular response to starvation; cellular response to steroid hormone stimulus; cellular response to unfolded protein; chaperone cofactor-dependent protein refolding; chaperone-mediated autophagy; chaperone-mediated autophagy translocation complex disassembly; clathrin coat disassembly;	autophagosome; chaperone complex; clathrin-sculpted gamma-aminobutyric acid transport vesicle membrane; cytoplasm; cytosol; dendrite; extracellular exosome; extracellular region
HSPB1	identical protein binding; protein binding; protein folding chaperone; protein homodimerization activity; protein kinase binding	anterograde axonal protein transport; cellular response to vascular endothelial growth factor stimulus; chaperone-mediated protein folding; intracellular signal transduction	axon cytoplasm; cornified envelope; cytoplasm; cytoskeleton; cytosol; nucleus; proteasome complex; spindle; Z disc
HSPD1	apolipoprotein A-I binding; apolipoprotein binding; ATP binding; ATP hydrolysis activity; ATP-dependent protein folding chaperone; chaperone binding; DNA replication origin binding;	'de novo' protein folding; activation of cysteine-type endopeptidase activity involved in apoptotic process; adhesion of symbiont to host; apoptotic mitochondrial changes; B cell activation; B cell proliferation	cell surface; clathrin-coated pit; coated vesicle; cytoplasm; cytosol; early endosome; extracellular exosome; extracellular space; lipopolysaccharide receptor complex
HSPE1	ATP binding; ATP-dependent protein folding chaperone; chaperone binding; metal ion binding; protein binding; unfolded protein binding	activation of cysteine-type endopeptidase activity involved in apoptotic process; chaperone cofactor-dependent protein refolding; protein folding; response to unfolded protein	ATP binding; ATP-dependent protein folding chaperone; chaperone binding; metal ion binding; protein binding; unfolded protein binding
STC1	hormone activity; identical protein binding; protein binding	bone development; cellular calcium ion homeostasis; cellular response to cAMP	apical plasma membrane; cytoplasm; extracellular space; nucleus
PLAU	#Hydrolase #Protease #Serine protease	#Blood coagulation #Fibrinolysis #Hemostasis #Plasminogen activation	cell surface; extracellular region; extracellular space; plasma membrane; protein complex involved in cell-matrix adhesion; serine protease inhibitor complex
PLAUR	enzyme binding; protein binding; protein domain specific binding; signaling receptor activity; signaling receptor binding; urokinase plasminogen activator receptor activity	blood coagulation; chemotaxis; negative regulation of apoptotic process; negative regulation of cysteine-type endopeptidase activity involved in apoptotic signaling pathway; negative regulation of intrinsic apoptotic signaling pathway	cell projection; cell surface; endoplasmic reticulum lumen; endoplasmic reticulum membrane; extracellular region; extrinsic component of membrane; membrane; plasma membrane
PGE2	prostaglandin E receptor activity	adenylate cyclase-activating G protein-coupled receptor signaling pathway; cell death; G protein-coupled receptor signaling pathway; inflammatory response
IDO-1	electron transfer activity; heme binding; indoleamine 2,3-dioxygenase activity; metal ion binding; tryptophan 2,3-dioxygenase activity	'de novo' NAD biosynthetic process from tryptophan; electron transport chain; female pregnancy; inflammatory response; kynurenic acid biosynthetic process	cytoplasm; cytosol; smooth muscle contractile fiber; stereocilium bundle
PTGS-2	enzyme binding; heme binding; metal ion binding; oxidoreductase activity, acting on single donors with incorporation of molecular oxygen, incorporation of two atoms of oxygen; peroxidase activity; #Dioxygenase, #Oxidoreductase	Converts arachidonate to prostaglandin H2 (PGH2), a committed step in prostanoid synthesis. #Fatty acid biosynthesis #Fatty acid metabolism #Lipid biosynthesis #Lipid metabolism #Prostaglandin biosynthesis #Prostaglandin metabolism	caveola; cytoplasm; endoplasmic reticulum; endoplasmic reticulum lumen; endoplasmic reticulum membrane; intracellular membrane-bounded organelle
Groβ(CXCL2)	#Cytokine	#Chemotaxis #Inflammatory response	extracellular region; extracellular space
IRAK4	ATP binding; interleukin-1 receptor binding; magnesium ion binding; protein binding; protein kinase binding; protein serine kinase activity; protein serine/threonine kinase activity	cytokine-mediated signaling pathway; innate immune response; interleukin-1-mediated signaling pathway; intracellular signal transduction; Involved in Toll-like receptor (TLR) and IL-1R signaling pathways	cytoplasm; cytosol; endosome membrane; extracellular space; nucleus; plasma membrane
TAK1	ATP binding; identical protein binding; magnesium ion binding; MAP kinase activity; MAP kinase kinase kinase activity; MAP kinase kinase kinase kinase activity; protein binding; protein kinase activity; protein serine kinase activity; protein serine/threonine kinase activity; receptor tyrosine kinase binding; scaffold protein binding	Serine/threonine kinase which acts as an essential component of the MAP kinase signal transduction pathway. Plays an important role in the cascades of cellular responses evoked by changes in the environment. Mediates signal transduction of TRAF6, various cytokines including interleukin-1 (IL-1), transforming growth factor-beta (TGFB), TGFB-related factors	ATAC complex; cytosol; endosome membrane; plasma membrane
IKKβ	ATP binding; identical protein binding; IkappaB kinase activity; protein binding; protein heterodimerization activity; protein homodimerization activity; protein kinase activity; protein kinase binding; protein serine kinase activity; protein serine/threonine kinase activity; scaffold protein binding; transferrin receptor binding	Serine kinase that plays an essential role in the NF-kappa-B signaling pathway, antigen processing and presentation of exogenous peptide antigen via MHC class I, TAP-dependent; cellular response to tumor necrosis factor; cortical actin cytoskeleton organization; Fc-epsilon receptor signaling pathway	CD40 receptor complex; cytoplasm; cytoplasmic side of plasma membrane; cytosol; IkappaB kinase complex; membrane raft; nucleus
Gro(CXCL1)	chemokine activity; CXCR chemokine receptor binding; enzyme activator activity; growth factor activity; protein binding; signaling receptor binding	actin cytoskeleton organization; antimicrobial humoral immune response mediated by antimicrobial peptide; cellular response to lipopolysaccharide; chemokine-mediated signaling pathway; chemotaxis; G protein-coupled receptor signaling pathway; inflammatory response	extracellular region; extracellular space; specific granule lumen; tertiary granule lumen
MIF	#Cytokine #Isomerase	#Immunity #Inflammatory response #Innate immunity	cell surface; cytoplasm; cytosol; extracellular region; extracellular space; ficolin-1-rich granule lumen; nucleoplasm; plasma membrane; secretory granule lumen
CD40ligand	CD40 receptor binding; cytokine activity; integrin binding; protein binding; protein serine/threonine kinase activator activity; tumor necrosis factor receptor binding	Cytokine that binds to CD40/TNFRSF5. Costimulates T-cell proliferation and cytokine production. Its cross-linking on T-cells generates a costimulatory signal which enhances the production of IL4 and IL10 in conjunction with the TCR/CD3 ligation and CD28 costimulation	cell surface; external side of plasma membrane; extracellular space; Golgi apparatus; membrane; plasma membrane
ANG	actin binding; copper ion binding; DNA binding; endonuclease activity; endoribonuclease activity; heparin binding; peptide binding; protein binding	actin filament polymerization; activation of phospholipase A2 activity; activation of phospholipase C activity; activation of protein kinase B activity; angiogenesis	actin cytoskeleton; angiogenin-PRI complex; basement membrane; chromosome; cytoplasmic vesicle; cytosol; extracellular region; extracellular space; growth cone; neuronal cell body; nucleolus; nucleus
AREG	cytokine activity; epidermal growth factor receptor binding; growth factor activity; protein binding; receptor ligand activity; transmembrane receptor protein tyrosine kinase activator activity	Ligand of the EGF receptor/EGFR. Autocrine growth factor as well as a mitogen for a broad range of target cells including astrocytes, Schwann cells and fibroblasts	cell surface; clathrin-coated endocytic vesicle membrane; endoplasmic reticulum membrane; endoplasmic reticulum-Golgi intermediate compartment membrane
KITLG	#Growth factor; cytokine activity; growth factor activity; protein binding; stem cell factor receptor binding	#Cell adhesion, Plays an essential role in the regulation of cell survival and proliferation, hematopoiesis, stem cell maintenance, gametogenesis, mast cell development, migration and function, and in melanogenesis.	cytoplasm; cytoskeleton; extracellular region; extracellular space; filopodium; lamellipodium; plasma membrane
NRG1	chemorepellent activity; cytokine activity; ErbB-3 class receptor binding; growth factor activity; integrin binding; protein tyrosine kinase activator activity; receptor ligand activity; r	The multiple isoforms perform diverse functions such as inducing growth and differentiation of epithelial, glial, neuronal, and skeletal muscle cells	extracellular region; extracellular space; membrane; nucleoplasm; plasma membrane
EREG	epidermal growth factor receptor binding; growth factor activity; protein binding; receptor ligand activity; transmembrane receptor protein tyrosine kinase activator activity	Contributes to inflammation, wound healing, tissue repair, and oocyte maturation by regulating angiogenesis and vascular remodeling and by stimulating cell proliferation.	clathrin-coated endocytic vesicle membrane; extracellular region; extracellular space; plasma membrane
CTSB	collagen binding; cysteine-type endopeptidase activity; cysteine-type peptidase activity; peptidase activity; protein binding; proteoglycan binding	cellular response to thyroid hormone stimulus; collagen catabolic process; decidualization; epithelial cell differentiation; negative regulation of peptidase activity; proteolysis; proteolysis involved in protein catabolic process; regulation of apoptotic process	Cellular Component: apical plasma membrane; endolysosome lumen; external side of plasma membrane; extracellular region; extracellular space;
ICAM1	integrin binding; protein binding; signaling receptor activity; transmembrane signaling receptor activity; virus receptor activity	adhesion of symbiont to host; cell adhesion; cell adhesion mediated by integrin; cellular response to amyloid-beta; cellular response to glucose stimulus; cellular response to leukemia inhibitory factor; establishment of endothelial barrier; heterophilic cell-cell adhesion via plasma membrane cell adhesion molecules; leukocyte cell-cell adhesion; leukocyte migration	Cellular Component: external side of plasma membrane; extracellular exosome; extracellular space; immunological synapse; membrane raft; plasma membrane
PLAT	phosphoprotein binding; protein binding; serine-type endopeptidase activity; signaling receptor binding	Converts the abundant, but inactive, zymogen plasminogen to plasmin by hydrolyzing a single Arg-Val bond in plasminogen. By controlling plasmin-mediated proteolysis, it plays an important role in tissue remodeling and degradation, in cell migration and many other physiopathological events. Plays a direct role in facilitating neuronal migration.	Cellular Component: apical part of cell; cell surface; collagen-containing extracellular matrix; cytoplasm; extracellular region; extracellular space;
ICAM3	integrin binding; protein binding; signaling receptor binding	cell adhesion; cell-cell adhesion; phagocytosis	Cellular Component: plasma membrane
FAS	calmodulin binding; identical protein binding; kinase binding; protein binding; signaling receptor activity; tumor necrosis factor receptor activity	activation-induced cell death of T cells; apoptotic process; cellular response to amino acid starvation; cellular response to hyperoxia; cellular response to mechanical stimulus; extrinsic apoptotic signaling pathway; extrinsic apoptotic signaling pathway in absence of ligand; Fas signaling pathway; immune response;	Cellular Component: CD95 death-inducing signaling complex; cell surface; cytosol; death-inducing signaling complex
CDKN2D	cyclin-dependent protein serine/threonine kinase inhibitor activity; protein binding; protein kinase binding	autophagic cell death; cell cycle; DNA synthesis involved in DNA repair; negative regulation of cell cycle G1/S phase transition; negative regulation of cell growth; negative regulation of cell population proliferation;	Cellular Component: cyclin D2-CDK4 complex; cytoplasm; cytosol; nucleoplasm; nucleus
A2M	brain-derived neurotrophic factor binding; calcium-dependent protein binding; enzyme binding; growth factor binding; identical protein bindin	acute inflammatory response to antigenic stimulus; acute-phase response; embryonic liver development; luteinization; negative regulation of complement activation, lectin pathway	Cellular Component: extracellular region; extracellular space; platelet alpha granule lumen
ACTN1	actin filament binding; calcium ion binding; cytoskeletal regulatory protein binding; double-stranded RNA binding; integrin binding; nuclear receptor coactivator activity; protein binding;	actin cytoskeleton organization; actin filament bundle assembly; actin filament network formation; actin filament organization; focal adhesion assembly; muscle cell development; platelet activation;	Locations in the Reactome PathwayBrowser Cell-Cell communication, Extracellular matrix organization, Signal Transduction
ACTN4	actin binding; actin filament binding; calcium ion binding; chromatin DNA binding; integrin binding; nuclear receptor binding; nuclear receptor coactivator activity; nuclear retinoic acid receptor binding; nucleoside binding;	actin cytoskeleton organization; muscle cell development; negative regulation of substrate adhesion-dependent cell spreading; peroxisome proliferator activated receptor signaling pathway; positive regulation of cell migration	actin cytoskeleton; cell junction; cell projection; cortical actin cytoskeleton; cytoplasm; cytosol; extracellular region; neuron projection; nuclear body; nucleus; perinuclear region of cytoplasm; plasma membrane;
ACTR2	actin filament binding; ATP binding; protein binding; structural constituent of cytoskeleton	Arp2/3 complex-mediated actin nucleation; associative learning; asymmetric cell division; cellular response to type II interferon; cilium assembly; cytosolic transport; establishment or maintenance of cell polarity; meiotic chromosome movement towards spindle pole; meiotic cytokinesis;	actin cap; actin cytoskeleton; Arp2/3 protein complex; azurophil granule lumen; cytoplasm; cytosol; extracellular region;
TUBA1C	GTP binding; hydrolase activity; metal ion binding; protein binding; structural constituent of cytoskeleton; structural molecule activity	cell division; cytoskeleton-dependent intracellular transport; microtubule cytoskeleton organization; microtubule-based process; mitotic cell cycle	cytoplasm; cytoplasmic microtubule; membrane raft; microtubule; microtubule cytoskeleton; nucleus
TUBB	cell division; cytoskeleton-dependent intracellular transport; microtubule cytoskeleton organization; microtubule-based process; mitotic cell cycle; natural killer cell mediated cytotoxicity;	GTP binding; GTPase activating protein binding; GTPase activity; metal ion binding; MHC class I protein binding; protein binding; protein domain specific binding; protein-containing complex binding; structural constituent of cytoskeleton	azurophil granule lumen; cell body; cytoplasm; cytoplasmic ribonucleoprotein granule; cytoskeleton; cytosol; extracellular region; intercellular bridge; membrane raft
VCL	actin binding; alpha-catenin binding; beta-catenin binding; cadherin binding; dystroglycan binding; protein binding; structural molecule activity; ubiquitin protein ligase binding	adherens junction assembly; apical junction assembly; axon extension; cell adhesion; cell-matrix adhesion; epithelial cell-cell adhesion; lamellipodium assembly; maintenance of blood-brain barrier; morphogenesis of an epithelium; negative regulation of cell migration	Cellular Component: adherens junction; cell-cell contact zone; cell-cell junction; cell-substrate junction; costamere; cytoplasm; cytoskeleton; cytosol; extracellular region
EZR	actin binding; actin filament binding; ATPase binding; cell adhesion molecule binding; disordered domain specific binding; identical protein binding; microtubule binding; protein binding;	actin cytoskeleton reorganization; actin filament bundle assembly; astral microtubule organization; cellular response to cAMP; cortical microtubule organization; establishment of centrosome localization; establishment of endothelial barrier; leukocyte cell-cell adhesion	Cellular Component: actin cytoskeleton; actin filament; adherens junction; apical part of cell; apical plasma membrane; basolateral plasma membrane; brush border
MSN	actin binding; cell adhesion molecule binding; double-stranded RNA binding; enzyme binding; protein binding; protein kinase binding; signaling receptor binding; structural constituent of cytoskeleton	cellular response to testosterone stimulus; cytoskeleton organization; establishment of endothelial barrier; establishment of epithelial cell apical/basal polarity; gland morphogenesis; immunological synapse formation; leukocyte cell-cell adhesion	Cellular Component: adherens junction; apical part of cell; apical plasma membrane; basolateral plasma membrane; cell periphery; cell surface
MYH9	actin binding; actin filament binding; ADP binding; ATP binding; calmodulin binding; cytoskeletal motor activity; identical protein binding; integrin binding; microfilament motor activity; protein binding; protein domain specific binding; protein homodimerization activity; protein-membrane adaptor activity	actin cytoskeleton reorganization; actin filament-based movement; actomyosin structure organization; angiogenesis; blood vessel endothelial cell migration; cortical granule exocytosis; cytokinetic process; establishment of meiotic spindle localization;	Cellular Component: actin cytoskeleton; actomyosin; actomyosin contractile ring; adherens junction; brush border; cell leading edge; cleavage furrow; cortical granule; cytoplasm; cytoplasmic side of plasma membrane; cytosol; focal adhesion
TLN1	actin filament binding; integrin binding; LIM domain binding; phosphatidylinositol binding; phosphatidylserine binding; protein binding; structural constituent of cytoskeleton; vinculin binding	cell-cell adhesion; cell-cell junction assembly; cell-substrate junction assembly; cortical actin cytoskeleton organization; integrin activation; integrin-mediated signaling pathway; regulation of focal adhesion assembly	Cellular Component: adherens junction; cell surface; cytoskeleton; cytosol; extracellular region; focal adhesion; plasma membrane; ruffle; ruffle membrane
COL1A1	extracellular matrix structural constituent; extracellular matrix structural constituent conferring tensile strength; identical protein binding; metal ion binding; platelet-derived growth factor binding; protease binding; protein binding	blood vessel development; bone trabecula formation; cartilage development involved in endochondral bone morphogenesis; cellular response to amino acid stimulus; cellular response to epidermal growth factor stimulus; cellular response to fibroblast growth factor stimulus	Cellular Component: collagen type I trimer; collagen-containing extracellular matrix; cytoplasm; endoplasmic reticulum lumen; extracellular matrix; extracellular region; extracellular space; Golgi apparatus; secretory granule
COL1A2	extracellular matrix structural constituent; extracellular matrix structural constituent conferring tensile strength; identical protein binding; metal ion binding; platelet-derived growth factor binding;	blood vessel development; bone mineralization; cellular response to amino acid stimulus; collagen fibril organization; collagen metabolic process; extracellular matrix assembly; extracellular matrix organization;	Cellular Component: collagen type I trimer; endoplasmic reticulum; endoplasmic reticulum lumen; extracellular matrix; extracellular region; extracellular space
COL1A3	extracellular matrix structural constituent; extracellular matrix structural constituent conferring tensile strength; integrin binding; metal ion binding; platelet-derived growth factor binding; protease binding; protein binding; SMAD binding	aorta smooth muscle tissue morphogenesis; basement membrane organization; cell-matrix adhesion; cellular response to amino acid stimulus; cerebral cortex development; chondrocyte differentiation; collagen fibril organization	Cellular Component: collagen type III trimer; collagen-containing extracellular matrix; endoplasmic reticulum lumen; extracellular matrix; extracellular region; extracellular space
COL3A1	extracellular matrix structural constituent; extracellular matrix structural constituent conferring tensile strength; integrin binding; metal ion binding; platelet-derived growth factor binding; protease binding; protein binding; SMAD binding	aorta smooth muscle tissue morphogenesis; basement membrane organization; cell-matrix adhesion; cellular response to amino acid stimulus; cerebral cortex development; chondrocyte differentiation; collagen fibril organization	Cellular Component: collagen type III trimer; collagen-containing extracellular matrix; endoplasmic reticulum lumen; extracellular matrix; extracellular region; extracellular space
COL6A2	collagen binding; extracellular matrix structural constituent conferring tensile strength; protein binding	cell adhesion; response to glucose	Cellular Component: collagen trimer; collagen-containing extracellular matrix; endoplasmic reticulum lumen; extracellular region; extracellular space; protein-containing complex; sarcolemma
PFN1	collagen binding; extracellular matrix structural constituent conferring tensile strength; protein binding	actin cytoskeleton organization; modification of postsynaptic actin cytoskeleton; modulation of chemical synaptic transmission; negative regulation of actin filament bundle assembly; negative regulation of actin filament polymerization	Cellular Component: collagen trimer; collagen-containing extracellular matrix; endoplasmic reticulum lumen; extracellular region; extracellular space; protein-containing complex; sarcolemma
PFN2	actin binding; actin monomer binding; adenyl-nucleotide exchange factor activity; phosphatidylinositol-4,5-bisphosphate binding; phosphotyrosine residue binding; proline-rich region binding; protein binding; small GTPase binding	actin cytoskeleton organization; modification of postsynaptic actin cytoskeleton; modulation of chemical synaptic transmission; negative regulation of actin filament bundle assembly; negative regulation of actin filament polymerization	Cellular Component: cell cortex; cytoplasm; cytoskeleton; cytosol; glutamatergic synapse; nucleus
PSMA1	lipopolysaccharide binding; protein binding; RNA binding	immune system process; negative regulation of inflammatory response to antigenic stimulus; proteasomal protein catabolic process; proteasome-mediated ubiquitin-dependent protein catabolic process	Cellular Component: centrosome; cytoplasm; cytosol; nucleoplasm; nucleus; polysome; proteasome complex; proteasome core complex; proteasome core complex, alpha-subunit complex
PSMA3	protein binding; ubiquitin protein ligase binding	proteasomal protein catabolic process; proteasome-mediated ubiquitin-dependent protein catabolic process; regulation of endopeptidase activity	Cellular Component: cytoplasm; cytosol; nucleoplasm; nucleus; proteasome complex; proteasome core complex; proteasome core complex, alpha-subunit complex; synapse
PSMA5	protein binding	proteasomal protein catabolic process; proteasome-mediated ubiquitin-dependent protein catabolic process	Cellular Component: cytoplasm; cytosol; extracellular region; ficolin-1-rich granule lumen; nucleoplasm; nucleus; proteasome complex; proteasome core complex; proteasome core complex, alpha-subunit complex; secretory granule lumen
PSMA6	endopeptidase activity; NF-kappaB binding; protein binding; purine ribonucleoside triphosphate binding; RNA binding	positive regulation of NF-kappaB transcription factor activity; proteasomal protein catabolic process; proteasome-mediated ubiquitin-dependent protein catabolic process; proteolysis involved in protein catabolic process; regulation of inflammatory response	Cellular Component: cytoplasm; cytosol; myofibril; nuclear matrix; nucleoplasm; nucleus; P-body; polysome; proteasome complex; proteasome core complex; proteasome core complex, alpha-subunit complex; sarcomere
PSMD2	enzyme regulator activity; protein binding	proteasome-mediated ubiquitin-dependent protein catabolic process; regulation of catalytic activity; regulation of protein catabolic process	Cellular Component: cytosol; extracellular region; ficolin-1-rich granule lumen; nucleoplasm; nucleus; proteasome accessory complex; proteasome complex;
PSME1	endopeptidase activator activity; protein binding	antigen processing and presentation of exogenous antigen; positive regulation of endopeptidase activity; regulation of G1/S transition of mitotic cell cycle; regulation of proteasomal protein catabolic process	Cellular Component: cytoplasm; cytosol; nucleoplasm; proteasome activator complex; proteasome complex
GNAI2	G protein-coupled receptor binding; G-protein beta/gamma-subunit complex binding; GTP binding; GTPase activity; metal ion binding; protein binding	adenylate cyclase-activating G protein-coupled receptor signaling pathway; adenylate cyclase-inhibiting G protein-coupled receptor signaling pathway; adenylate cyclase-modulating G protein-coupled receptor signaling pathway; cell cycle; cell division; cell population proliferation;	Cellular Component: cell body; centrosome; cytoplasm; cytosol; dendrite; heterotrimeric G-protein complex; membrane raft; midbody; neuronal dense core vesicle; nucleoplasm; plasma membrane; synapse
IQGAP1	actin filament binding; calcium ion binding; calmodulin binding; GTPase activator activity; GTPase inhibitor activity; MAP-kinase scaffold activity; molecular adaptor activity; phosphatidylinositol-3,4,5-trisphosphate binding; protein binding;	cell migration; cellular response to calcium ion; cellular response to epidermal growth factor stimulus; cellular response to platelet-derived growth factor stimulus; epidermal growth factor receptor signaling pathway; fibroblast growth factor receptor signaling pathway;	Cellular Component: actin cytoskeleton; actin filament; axon; cortical actin cytoskeleton; cytoplasm; cytoplasmic ribonucleoprotein granule; cytosol; extrinsic component of cytoplasmic side of plasma membrane;
NME1	ATP binding; deoxyribonuclease activity; GTP binding; identical protein binding; magnesium ion binding; nucleoside diphosphate kinase activity; protein binding; ribosomal small subunit binding	cell differentiation; CTP biosynthetic process; DNA metabolic process; endocytosis; GTP biosynthetic process; lactation; negative regulation of cell population proliferation;	Cellular Component: cytoplasm; cytosol; nucleus; ruffle membrane
CFL1	actin filament binding; protein binding	actin cytoskeleton organization; actin filament depolymerization; actin filament fragmentation; actin filament severing; cytoskeleton organization	Cellular Component: actin cytoskeleton; cytoplasm; cytosol; focal adhesion; growth cone; lamellipodium; lamellipodium membrane; nuclear matrix; nucleus; ruffle membrane
RDX	actin binding; ATPase binding; cell adhesion molecule binding; protein binding; protein kinase A binding	apical protein localization; barbed-end actin filament capping; cellular response to platelet-derived growth factor stimulus; cellular response to thyroid hormone stimulus; establishment of endothelial barrier; establishment of protein localization to plasma membrane;	Cellular Component: adherens junction; apical part of cell; apical plasma membrane; cell periphery; cell tip
ARPC1B	actin filament binding; protein binding; structural constituent of cytoskeleton	Arp2/3 complex-mediated actin nucleation; regulation of actin filament polymerization; response to estradiol; response to estrogen	Cellular Component: actin cytoskeleton; Arp2/3 protein complex; cytosol; nucleus; tubulobulbar complex
ARPC3	actin filament binding; protein binding; structural constituent of cytoskeleton	actin polymerization-dependent cell motility; Arp2/3 complex-mediated actin nucleation; regulation of actin filament polymerization	actin cytoskeleton; Arp2/3 protein complex; cytosol; lamellipodium; nucleus; site of double-strand break
CTSD	aspartic-type endopeptidase activity; aspartic-type peptidase activity; cysteine-type endopeptidase activity; peptidase activity; protein binding	antigen processing and presentation of exogenous peptide antigen via MHC class II; autophagosome assembly; insulin catabolic process; insulin receptor recycling; lipoprotein catabolic process;	Cellular Component: endosome lumen; endosome membrane; extracellular region; extracellular space; ficolin-1-rich granule lumen; lysosomal lumen; lysosomal membrane; lysosome
GNB1	GTPase activity; GTPase binding; protein binding; protein-containing complex binding; signaling receptor complex adaptor activity	adenylate cyclase-activating dopamine receptor signaling pathway; cell population proliferation; cellular response to catecholamine stimulus; cellular response to prostaglandin E stimulus; G protein-coupled acetylcholine receptor signaling pathway; G protein-coupled receptor signaling pathwa	cytoplasm; cytosol; heterotrimeric G-protein complex; membrane; photoreceptor disc membrane; plasma membrane; synapse
BAX	BH3 domain binding; channel activity; chaperone binding; Hsp70 protein binding; identical protein binding; lipid binding; protein binding; protein heterodimerization activity; protein homodimerization activity	activation of cysteine-type endopeptidase activity involved in apoptotic process; activation of cysteine-type endopeptidase activity involved in apoptotic process by cytochrome c; activation of cysteine-type endopeptidase activity involved in apoptotic signaling pathway	BAK complex; BAX complex; Bcl-2 family protein complex; cell periphery; cytoplasm; cytosol; endoplasmic reticulum; endoplasmic reticulum membrane; mitochondrial outer membrane
FBLN1	calcium ion binding; extracellular matrix structural constituent; fibrinogen binding; fibronectin binding; identical protein binding; integrin binding; peptidase activator activity; protein C-terminus binding; protein-containing complex binding	blood coagulation, fibrin clot formation; embryo implantation; extracellular matrix organization; integrin-mediated signaling pathway; negative regulation of cell adhesion	basement membrane; elastic fiber; extracellular matrix; extracellular region; extracellular space
UBE2V1	protein binding	cell differentiation; positive regulation of DNA-templated transcription; positive regulation of I-kappaB kinase/NF-kappaB signaling; positive regulation of intracellular signal transduction	cytoplasm; cytosol; nucleoplasm; nucleus; protein-containing complex; UBC13-UEV1A complex; ubiquitin conjugating enzyme complex; ubiquitin ligase complex
AK1	adenylate kinase activity; ATP binding; nucleoside diphosphate kinase activity	ADP biosynthetic process; AMP metabolic process; ATP metabolic process; nucleobase-containing small molecule interconversion; nucleoside diphosphate phosphorylation; nucleoside monophosphate phosphorylation; nucleoside triphosphate biosynthetic process	cytoplasm; cytosol; outer dense fiber
AK3	adenylate kinase activity; ATP binding; GTP binding; nucleoside triphosphate adenylate kinase activity; protein binding	ADP biosynthetic process; AMP metabolic process; blood coagulation; GTP metabolic process; ITP metabolic process; nucleoside triphosphate biosynthetic process; phosphorylation; UTP metabolic process	cytoplasm; mitochondrial matrix; mitochondrion
RPL5	5S rRNA binding; mRNA 3'-UTR binding; mRNA 5'-UTR binding; protein binding; structural constituent of ribosome; ubiquitin ligase inhibitor activity; ubiquitin protein ligase binding	cytoplasmic translation; negative regulation of protein neddylation; negative regulation of ubiquitin protein ligase activity; negative regulation of ubiquitin-dependent protein catabolic process; positive regulation of gene expression; positive regulation of translation	cytoplasm; cytosol; cytosolic large ribosomal subunit; cytosolic ribosome; endoplasmic reticulum; nucleolus; nucleoplasm; nucleus
RPL12	large ribosomal subunit rRNA binding; protein binding; structural constituent of ribosome	cytoplasmic translation; translation	cytoplasm; cytosol; cytosolic large ribosomal subunit; cytosolic ribosome; large ribosomal subunit; nucleolus; postsynaptic density
RPLP0	large ribosomal subunit rRNA binding; protein binding; structural constituent of ribosome	cytoplasmic translation; ribosomal large subunit assembly; translation	cytoplasm; cytoplasmic ribonucleoprotein granule; cytosol; cytosolic large ribosomal subunit; cytosolic ribosome; endoplasmic reticulum; nucleus
RPS12	protein binding; structural constituent of ribosome	cytoplasmic translation; positive regulation of canonical Wnt signaling pathway; translation	cytoplasm; cytosol; cytosolic ribosome; cytosolic small ribosomal subunit; Golgi apparatus; intracellular membrane-bounded organelle
RPS21	protein binding; protein N-terminus binding; structural constituent of ribosome	cytoplasmic translation; endonucleolytic cleavage in ITS1 to separate SSU-rRNA from 5.8S rRNA and LSU-rRNA from tricistronic rRNA transcript	cytoplasm; cytosol; cytosolic ribosome; cytosolic small ribosomal subunit; nucleoplasm; polysomal ribosome; rough endoplasmic reticulum
RPS3	class I DNA-(apurinic or apyrimidinic site) endonuclease activity; damaged DNA binding; DNA binding; DNA N-glycosylase activity; DNA-(apurinic or apyrimidinic site) endonuclease activity; DNA-binding transcription factor binding	involved in translation as a component of the 40S small ribosomal subunit; apoptotic process; cell division; cellular response to DNA damage stimulus; cellular response to hydrogen peroxide; cellular response to reactive oxygen species; cellular response to tumor necrosis factor	cytoplasm; cytosol; cytosolic ribosome; cytosolic small ribosomal subunit; endoplasmic reticulum; mitochondrial inner membrane; mitochondrial matrix
RPS15A	protein binding; RNA binding; structural constituent of ribosome	cytoplasmic translation; positive regulation of cell cycle; positive regulation of cell population proliferation; response to virus; translation	cytoplasm; cytosol; cytosolic ribosome; cytosolic small ribosomal subunit; nucleoplasm
FASCIN	actin binding; actin filament binding; protein binding; protein-macromolecule adaptor activity	actin cytoskeleton organization; actin filament bundle assembly; cell migration; cell motility; cell-cell junction assembly; establishment of apical/basal cell polarity; establishment or maintenance of cell polarity	actin cytoskeleton; cell cortex; cell projection membrane; cell-cell junction; cytoplasm; cytoskeleton; cytosol; filopodium; growth cone; lamellipodium; microspike; microvillus; podosome; ruffle; stress fiber
Septin-2	GTP binding; GTPase activity; molecular adaptor activity; protein binding	cell differentiation; cilium assembly; cytoskeleton-dependent cytokinesis; protein localization; regulation of exocytosis; smoothened signaling pathway; spermatogenesis	actin cytoskeleton; axoneme; cell cortex; cell division site; ciliary membrane; cleavage furrow; cytoplasm; intercellular bridge
Septin-9	GTP binding; GTPase activity; molecular adaptor activity; protein binding	cytoskeleton-dependent cytokinesis; positive regulation of non-motile cilium assembly; protein localization	actin cytoskeleton; axoneme; cell division site; cytoplasm; microtubule; microtubule cytoskeleton; non-motile cilium; perinuclear region of cytoplasm; septin complex; septin ring; stress fiber
ARHGDIA	GTPase activator activity; protein binding; Rho GDP-dissociation inhibitor activity	negative regulation of apoptotic process; negative regulation of cell adhesion; regulation of actin cytoskeleton reorganization; regulation of catalytic activity;	cytoskeleton; cytosol; immunological synapse; membrane; nucleus; Schaffer collateral - CA1 synapse
RALA	ATPase binding; Edg-2 lysophosphatidic acid receptor binding; G protein activity; GDP binding; GTP binding; GTPase activity; myosin binding; protein binding; ubiquitin protein ligase binding. #Hydrolase	actin cytoskeleton reorganization; cell cycle; cell division; chemotaxis; establishment of protein localization to mitochondrion; exocytosis; membrane raft localization. #Cell cycle; #Cell division; #Exocytosis	cell surface; cleavage furrow; cytoplasmic vesicle membrane; endocytic vesicle; Flemming body; focal adhesion; mitochondrion; plasma membrane
ANG1	actin binding; copper ion binding; DNA binding; endonuclease activity; endoribonuclease activity; heparin binding; peptide binding; protein binding; protein homodimerization activity; ribonuclease activity	actin filament polymerization; activation of phospholipase A2 activity; activation of phospholipase C activity; activation of protein kinase B activity; angiogenesis; antibacterial humoral respons	actin cytoskeleton; angiogenin-PRI complex; basement membrane; chromosome; cytoplasmic vesicle; cytosol; extracellular region; extracellular space
PF4	chemokine activity; CXCR chemokine receptor binding; CXCR3 chemokine receptor binding; heparin binding; protein binding	adenylate cyclase-activating G protein-coupled receptor signaling pathway; antimicrobial humoral immune response mediated by antimicrobial peptide; cellular response to lipopolysaccharide; chemokine-mediated signaling pathway	cytoplasm; extracellular region; extracellular space; platelet alpha granule lume
uPA	protein binding; serine-type endopeptidase activity	blood coagulation; chemotaxis; fibrinolysis; negative regulation of fibrinolysis; negative regulation of plasminogen activation; plasminogen activation; positive regulation of cell migration	cell surface; extracellular region; extracellular space; plasma membrane; protein complex involved in cell-matrix adhesion
DPPIV	aminopeptidase activity; chemorepellent activity; dipeptidyl-peptidase activity; identical protein binding; protease binding; protein binding;	behavioral fear response; cell adhesion; endothelial cell migration; glucagon processing; locomotory exploration behavior; membrane fusion; negative chemotaxis; negative regulation of extracellular matrix disassembly;	apical plasma membrane; cell surface; endocytic vesicle; extracellular region; intercellular canaliculus; lamellipodium; lamellipodium membrane
Activin A / INHBA	cytokine activity; growth factor activity; hormone activity; identical protein binding; peptide hormone binding; protein binding; protein-containing complex binding; type II activin receptor binding	activin receptor signaling pathway; cardiac fibroblast cell development; cell differentiation; cell surface receptor signaling pathway; cell-cell signaling	activin A complex; extracellular region; extracellular space; inhibin A complex; perinuclear region of cytoplasm
GMCSF	cytokine activity; granulocyte macrophage colony-stimulating factor receptor binding; growth factor activity; protein binding	cell population proliferation; cellular response to granulocyte macrophage colony-stimulating factor stimulus; cellular response to lipopolysaccharide; dendritic cell differentiation	extracellular region; extracellular space; granulocyte macrophage colony-stimulating factor receptor complex; intracellular membrane-bounded organelle
GRO(CXCL1)	chemokine activity; CXCR chemokine receptor binding; enzyme activator activity; growth factor activity; protein binding; signaling receptor binding	actin cytoskeleton organization; antimicrobial humoral immune response mediated by antimicrobial peptide; cellular response to lipopolysaccharide; chemokine-mediated signaling pathway; chemotaxis	extracellular region; extracellular space; specific granule lumen; tertiary granule lumen
RANTES(CCL5)	activation of phospholipase D activity; calcium ion transport; cell-cell signaling; cellular calcium ion homeostasis; cellular response to fibroblast growth factor stimulus; cellular response to interleukin-1	CCR chemokine receptor binding; CCR1 chemokine receptor binding; CCR4 chemokine receptor binding; CCR5 chemokine receptor binding; chemoattractant activity; chemokine activity	extracellular region; extracellular space
IP10 / CXCL10	cAMP-dependent protein kinase regulator activity; chemoattractant activity; chemokine activity; CXCR chemokine receptor binding; CXCR3 chemokine receptor binding	Pro-inflammatory cytokine that is involved in a wide variety of processes such as chemotaxis, differentiation, and activation of peripheral immune cells, regulation of cell growth, apoptosis and modulation of angiostatic effects	external side of plasma membrane; extracellular region; extracellular space
MDC1	FHA domain binding; protein binding; protein C-terminus binding	DNA repair; mitotic intra-S DNA damage checkpoint signaling	chromosome; focal adhesion; nuclear body; nucleoplasm; nucleus
IFNA2	cytokine activity; protein binding; type I interferon receptor binding	adaptive immune response; apoptotic process; B cell differentiation; B cell proliferation; cell surface receptor signaling pathway; cell-cell signaling; cellular response to virus; cytokine-mediated signaling pathway	extracellular region; extracellular space
ADAMTS1	heparin binding; metalloendopeptidase activity; metallopeptidase activity; protein binding; zinc ion binding	extracellular matrix organization; heart trabecula formation; integrin-mediated signaling pathway; kidney development; negative regulation of angiogenesis; negative regulation of cell population proliferation	basement membrane; cytoplasmic vesicle; extracellular matrix; extracellular region
ADAMTS13	calcium ion binding; integrin binding; metalloendopeptidase activity; metallopeptidase activity; protein binding; zinc ion binding	cell-matrix adhesion; cellular response to interleukin-4; cellular response to lipopolysaccharide; cellular response to tumor necrosis factor; cellular response to type II interferon; extracellular matrix organization	cell surface; endoplasmic reticulum lumen; extracellular matrix; extracellular space
THBS1	calcium ion binding; collagen V binding; extracellular matrix structural constituent; fibrinogen binding; fibroblast growth factor binding; fibronectin binding	behavioral response to pain; cell adhesion; cell migration; cellular response to growth factor stimulus; cellular response to heat; cellular response to tumor necrosis factor; chronic inflammatory response	cell surface; collagen-containing extracellular matrix; endoplasmic reticulum; endoplasmic reticulum lumen; external side of plasma membrane; extracellular matrix; extracellular region; extracellular space;
Calreticulin	calcium ion binding; carbohydrate binding; chaperone binding; complement component C1q complex binding; DNA binding; hormone binding; integrin binding	cardiac muscle cell differentiation; cellular calcium ion homeostasis; cellular response to electrical stimulus; cellular response to lithium ion; cellular response to virus; cellular senescence	acrosomal vesicle; cell surface; collagen-containing extracellular matrix; cortical granule; cytolytic granule; cytoplasm; cytosol;
COL8A1	extracellular matrix structural constituent; extracellular matrix structural constituent conferring tensile strength; protein binding	angiogenesis; camera-type eye morphogenesis; cell adhesion; endodermal cell differentiation; epithelial cell proliferation; extracellular matrix organization	collagen type VIII trimer; endoplasmic reticulum lumen; extracellular matrix; extracellular region; extracellular space
COL6A1	collagen binding; extracellular matrix structural constituent conferring tensile strength; platelet-derived growth factor binding	cell adhesion; cellular response to amino acid stimulus; endodermal cell differentiation	collagen type VI trimer; collagen-containing extracellular matrix; endoplasmic reticulum lumen; extracellular region; extracellular space; protein-containing complex; sarcolemma
COL6A2	collagen binding; extracellular matrix structural constituent conferring tensile strength; protein binding	cell adhesion; response to glucose	collagen trimer; collagen-containing extracellular matrix; endoplasmic reticulum lumen; extracellular region; extracellular space; protein-containing complex; sarcolemma
COL6A3	extracellular matrix structural constituent conferring tensile strength; serine-type endopeptidase inhibitor activity	cell adhesion; muscle organ development; negative regulation of endopeptidase activity	collagen type VI trimer; collagen-containing extracellular matrix; endoplasmic reticulum lumen; extracellular matrix; extracellular region; extracellular space; sarcolemma
EL3 (SPTB1)	actin binding; actin filament binding; ankyrin binding; protein binding; structural constituent of cytoskeleton	actin cytoskeleton organization; actin filament capping; modification of postsynaptic actin cytoskeleton	actin cytoskeleton; cell junction; cell projection; cortical actin cytoskeleton; cytoplasmic side of plasma membrane; cytosol;
GRP94	ATP binding; ATP hydrolysis activity; ATP-dependent protein folding chaperone; calcium ion binding; low-density lipoprotein particle receptor binding	actin rod assembly; cellular response to ATP; negative regulation of apoptotic process; protein folding; protein folding in endoplasmic reticulum; protein transport; regulation of phosphoprotein phosphatase activity	cytosol; endocytic vesicle lumen; endoplasmic reticulum; endoplasmic reticulum chaperone complex; endoplasmic reticulum lumen; endoplasmic reticulum membrane; extracellular region
LUM	collagen binding; extracellular matrix structural constituent; extracellular matrix structural constituent conferring compression resistance; protein binding	collagen fibril organization; positive regulation of transcription by RNA polymerase II; positive regulation of transforming growth factor beta1 production; visual perception	collagen-containing extracellular matrix; extracellular matrix; extracellular region; extracellular space
PPIB	collagen binding; cyclosporin A binding; peptidyl-prolyl cis-trans isomerase activity; protein binding; RNA polymerase binding; unfolded protein binding	bone development; chaperone-mediated protein folding; neutrophil chemotaxis; positive regulation by host of viral genome replication; positive regulation by host of viral process; positive regulation of multicellular organism growth	cytoplasm; endoplasmic reticulum; endoplasmic reticulum chaperone complex; endoplasmic reticulum lumen; intracellular membrane-bounded organelle
PPIA	cyclosporin A binding; heparan sulfate binding; integrin binding; peptidyl-prolyl cis-trans isomerase activity; protein binding; unfolded protein binding; virion binding	activation of protein kinase B activity; apoptotic process; cell adhesion molecule production; cellular response to oxidative stress; endothelial cell activation; leukocyte chemotaxis	cytoplasm; cytosol; extracellular exosome; extracellular region; ficolin-1-rich granule lumen; intracellular membrane-bounded organelle
COMP	BMP binding; calcium ion binding; collagen binding; extracellular matrix structural constituent; heparan sulfate proteoglycan binding; heparin binding; integrin binding; protease binding; protein binding; proteoglycan binding	animal organ morphogenesis; apoptotic process; artery morphogenesis; BMP signaling pathway; bone mineralization; cartilage homeostasis; chondrocyte development; chondrocyte proliferation	collagen-containing extracellular matrix; extracellular matrix; extracellular region; protein-containing complex
ACAN	carbohydrate binding; extracellular matrix structural constituent; extracellular matrix structural constituent conferring compression resistance; hyaluronic acid binding; metal ion binding; protein binding	cell adhesion; central nervous system development; proteolysis; skeletal system development	extracellular matrix; extracellular region; Golgi lumen; lysosomal lumen
FNDC1		May be an activator of G protein signaling	extracellular region; nuclear speck
CST3	amyloid-beta binding; cysteine-type endopeptidase inhibitor activity; endopeptidase inhibitor activity	defense response; negative regulation of blood vessel remodeling; negative regulation of collagen catabolic process; negative regulation of cysteine-type endopeptidase activity;	cytoplasm; endoplasmic reticulum; endoplasmic reticulum lumen; extracellular region; extracellular space
ITM2B	amyloid-beta binding; ATP binding; protein binding	negative regulation of amyloid precursor protein biosynthetic process; nervous system development	endosome membrane; extracellular region; extracellular space; Golgi apparatus; Golgi membrane
LOXL1	copper ion binding; protein binding; protein-lysine 6-oxidase activity	aorta development; collagen fibril organization; peptidyl-lysine oxidation; protein deamination; response to lipopolysaccharide	acrosomal vesicle; basement membrane; collagen-containing extracellular matrix; extracellular region; extracellular space
AHNAK	protein binding; S100 protein binding; structural molecule activity conferring elasticity	positive regulation of plasma membrane repair; regulation of RNA splicing; regulation of voltage-gated calcium channel activity	actin cytoskeleton; cell-cell contact zone; costamere; cytoplasm; cytosol; extracellular exosome; membrane raft; nucleus; plasma membrane; plasma membrane protein complex
SRGN	protein binding	apoptotic process; biomineral tissue development; granzyme-mediated programmed cell death signaling pathway; maintenance of granzyme B location in T cell secretory granule	cytolytic granule; extracellular region; extracellular space; Golgi apparatus; mast cell granule; platelet alpha granule lumen; secretory granule
ABI3BP	extracellular matrix structural constituent	extracellular matrix organization; positive regulation of cell-substrate adhesion	collagen-containing extracellular matrix
TNC	extracellular matrix structural constituent; protein binding; syndecan binding	cell adhesion; mesenchymal-epithelial cell signaling involved in prostate gland development; morphogenesis of an epithelium; neuromuscular junction development	basement membrane; collagen-containing extracellular matrix; endoplasmic reticulum lumen; extracellular region; extracellular space; interstitial matrix
BGN	extracellular matrix binding; extracellular matrix structural constituent; extracellular matrix structural constituent	articular cartilage development; bone development; peptide cross-linking via chondroitin 4-sulfate glycosaminoglycan	cell surface; collagen-containing extracellular matrix; extracellular matrix; extracellular region; extracellular space
FBN1	calcium ion binding; extracellular matrix constituent conferring elasticity; extracellular matrix structural constituent; heparin binding; hormone activity	anatomical structure morphogenesis; camera-type eye development; cell adhesion mediated by integrin; cellular response to insulin-like growth factor stimulus	basement membrane; endoplasmic reticulum lumen; extracellular matrix; extracellular region; extracellular space
POSTN	cell adhesion molecule binding; extracellular matrix structural constituent; heparin binding; metal ion binding; protein binding	cell adhesion; cellular response to vitamin K; extracellular matrix organization; regulation of Notch signaling pathway; tissue development	collagen-containing extracellular matrix; extracellular matrix; extracellular space; trans-Golgi network
COL12A1	extracellular matrix structural constituent conferring tensile strength	cell adhesion; collagen fibril organization; endodermal cell differentiation	collagen type XII trimer; collagen-containing extracellular matrix; endoplasmic reticulum lumen; extracellular region; extracellular space
COL1A2	extracellular matrix structural constituent; extracellular matrix structural constituent conferring tensile strength; identical protein binding	blood vessel development; bone mineralization; cellular response to amino acid stimulus; collagen fibril organization; collagen metabolic process; extracellular matrix assembly; extracellular matrix organization	collagen type I trimer; endoplasmic reticulum; endoplasmic reticulum lumen; extracellular matrix; extracellular region; extracellular space
COL4A2	extracellular matrix structural constituent; extracellular matrix structural constituent conferring tensile strength; protein binding	aging; angiogenesis; cellular response to transforming growth factor beta stimulus; collagen-activated tyrosine kinase receptor signaling pathway	collagen type IV trimer; collagen-containing extracellular matrix; endoplasmic reticulum lumen; extracellular matrix; extracellular region; extracellular space
FLNA	actin filament binding; DNA-binding transcription factor binding; Fc-gamma receptor I complex binding; G protein-coupled receptor binding; GTPase binding	actin crosslink formation; actin cytoskeleton reorganization; adenylate cyclase-inhibiting dopamine receptor signaling pathway; angiogenesis; blood coagulation, intrinsic pathway	actin cytoskeleton; actin filament bundle; axonal growth cone; brush border; cell cortex; cell-cell junction; cytoplasm; cytosol; extracellular region
VIM	double-stranded RNA binding; identical protein binding; keratin filament binding; molecular adaptor activity; protein binding; protein domain specific binding	astrocyte development; Bergmann glial cell differentiation; cellular response to lipopolysaccharide; cellular response to muramyl dipeptide; cellular response to type II interferon	axon; cell leading edge; cytoplasm; cytoskeleton; cytosol; intermediate filament; intermediate filament cytoskeleton; microtubule organizing center
	Sources: https://www.phosphosite.org/homeAction https://www.uniprot.org/

## Sheet:  healthy MSC secretome
Secretome of Healthy MSCs
Secreted protein	Molecular functions	Biological Functions	Cellular Component
CCNA2	Cyclin	Cell cycle, cell division, mitosis, host-virus interaction	cyclin A2-CDK2 complex; cyclin-dependent protein kinase holoenzyme complex; cytoplasm; cytosol; female pronucleus; male pronucleus; nucleoplasm; nucleus
CCNB2	Cyclin	Cell cycle, cell division, mitosis	centrosome; cyclin-dependent protein kinase holoenzyme complex; cytoplasm; cytosol; membrane; microtubule cytoskeleton; nucleus
CDC20	anaphase-promoting complex binding; enzyme binding; histone deacetylase binding; protein binding; protein C-terminus binding; ubiquitin ligase activator activity	anaphase-promoting complex-dependent catabolic process; cell differentiation; cell division; mitotic sister chromatid cohesion; mitotic spindle assembly	anaphase-promoting complex; centrosome; cytosol; mitotic checkpoint complex; nucleoplasm; perinuclear region of cytoplasm; spindle; spindle pole
CDCA5	chromatin binding; protein binding; protein-containing complex binding	cell division; double-strand break repair; mitotic cell cycle; mitotic chromosome condensation; mitotic metaphase plate congression; mitotic sister chromatid cohesion; positive regulation of exit from mitosis; regulation of cohesin loading	chromatin; chromosome; chromosome, centromeric region; cytoplasm; cytosol; nucleoplasm; nucleus
KIAA0101	cellular response to DNA damage stimulus; centrosome cycle; DNA replication; regulation of cell cycle; response to UV; translesion synthesis	chromatin binding; molecular adaptor activity; protein binding	centrosome; nucleoplasm; nucleus; perinuclear region of cytoplasm
TOP2A	ATP binding; ATP-dependent activity, acting on DNA; chromatin binding; DNA binding; DNA binding, bending; DNA topoisomerase type II (double strand cut, ATP-hydrolyzing) activity	apoptotic chromosome condensation; cellular response to DNA damage stimulus; chromosome segregation; DNA ligation; DNA topological change	centriole; chromosome, centromeric region; condensed chromosome; cytoplasm; DNA topoisomerase type II (double strand cut, ATP-hydrolyzing) complex; male germ cell nucleus
TYMS	folic acid binding; mRNA regulatory element binding translation repressor activity; protein homodimerization activity; sequence-specific mRNA binding; thymidylate synthase activity	aging; cartilage development; circadian rhythm; developmental growth; DNA biosynthetic process; dTMP biosynthetic process; dTTP biosynthetic process; intestinal epithelial cell maturation	cytoplasm; cytosol; mitochondrial inner membrane; mitochondrial matrix; mitochondrion; nucleolus; nucleus
AURKA	Kinase, serine/threonine protein kinase, transferase	Cell cycle, cell division, mitosis, cilium biogenesis/degradation	axon hillock; basolateral plasma membrane; centriole; centrosome; chromosome passenger complex; ciliary basal body; cytosol; germinal vesicle
AURKB	Kinase, serine/threonine protein kinase, transferase	Cell cycle, cell division, mitosis	chromocenter; chromosome passenger complex; condensed chromosome, centromeric region; cytosol; kinetochore; microtubule cytoskeleton; midbody; mitotic spindle midzone
NUSAP1	DNA-binding	Cell cycle, cell division, mitosis	chromosome; cytoplasm; microtubule; mitotic spindle; nucleolus
P16INK4A	Protein kinase inhibitor	Cell cycle regulation	cytoplasm; cytosol; nucleus; senescence-associated heterochromatin focus
P21WAF1	Protein kinase inhibitor	Cell cycle regulation	cyclin-dependent protein kinase holoenzyme complex; cytosol; nuclear body; nucleolus; nucleoplasm; nucleus; PCNA-p21 complex; protein-containing complex
P53	Activator, DNA-binding, repressor	Cell cycle, apoptosis, necrosis, biological rhythms, host-virus interaction, transcription regulation	centrosome; chromatin; cytoplasm; cytosol; endoplasmic reticulum; germ cell nucleus; mitochondrial matrix; mitochondrion; nuclear body; nuclear matrix; nucleolus; nucleoplasm; nucleus; PML body; protein-containing complex; replication fork; site of double-strand break; transcription regulator complex; transcription repressor complex
IL 6	Cytokine, Growth factor	Acute phase	endoplasmic reticulum lumen; extracellular region; extracellular space; interleukin-6 receptor complex
CXCL8 (IL 8)	Cytokine	chemotaxis, inflammatory response	extracellular region; extracellular space
CCL2(MCP-1)	Cytokine	chemotaxis, Pro- inflammatory response	extracellular region; extracellular space
CXCL10	Cytokine	chemotaxis, Pro- inflammatory response	external side of plasma membrane; extracellular region; extracellular space
CXCL12	Cytokine, Developmental protein, Growth factor	Chemotaxis, Gastrulation	cytoplasm; external side of plasma membrane; extracellular region; nucleus
THBS2	Heparin-binding	Cell adhesion	basement membrane; collagen-containing extracellular matrix; extracellular region; platelet alpha granule
PAI-1	Protease inhibitor, serine protease inhibitor	Cell migration inhibitor, Serine protease inhibitor, PLAT and PLAU inhibitor	Cellular Component: collagen-containing extracellular matrix; extracellular exosome; extracellular region; extracellular space; peptidase inhibitor complex; plasma membrane; platelet alpha granule lumen; serine protease inhibitor complex
VEGF	Growth factor, heparin-binding, mitogen, developmental protein	Angiogenesis, differentiattion	adherens junction; cell surface; cytoplasm; extracellular matrix; extracellular region; extracellular space; membrane; platelet alpha granule lumen; secretory granule; VEGF-A complex
HGF	Growth factor, serine protease homolog	Epithelial cell proliferation, epithelial-meenchymal transition, organ regeneration	extracellular region; extracellular space; platelet alpha granule lumen
TGFb-1	Growth factor, mitogen	Growth and differentiation, epithelial to mesenchymal transition	cell surface; cytoplasm; extracellular matrix; extracellular region; extracellular space; Golgi lumen; microvillus; nucleus; plasma membrane; platelet alpha granule lumen
IGFBP7	Growth factor binding	Growth factor regulation, Cell adhesion	endoplasmic reticulum lumen; extracellular region; extracellular space
FN1	Heparin-binding	cell adhesion, cell motility, opsonization, wound healing, and maintenance of cell shape	Cellular Component: apical plasma membrane; basement membrane; collagen-containing extracellular matrix; endoplasmic reticulum lumen; endoplasmic reticulum-Golgi intermediate compartment; extracellular exosome; extracellular matrix; extracellular region; extracellular space; fibrinogen complex; plasma membrane; platelet alpha granule lumen
HMOX1	enzyme binding; heme binding; heme oxygenase (decyclizing) activity; identical protein binding; metal ion binding; phospholipase D activity; protein binding; protein homodimerization activity	angiogenesis; cellular iron ion homeostasis; cellular response to arsenic-containing substance; cellular response to cadmium ion; cellular response to cisplatin; cellular response to heat; cellular response to hypoxia; cellular response to nutrient; endothelial cell proliferation	caveola; cytosol; endoplasmic reticulum; endoplasmic reticulum membrane; extracellular space; membrane; mitochondrial outer membrane; nucleolus; nucleoplasm; nucleus
OG1	calcium ion binding; hydroxyapatite binding; protein binding; structural constituent of bone; structural molecule activity	aging; bone development; bone mineralization; cell adhesion; cellular response to growth factor stimulus; cellular response to vitamin D; cellular response to zinc ion starvation; dephosphorylation; odontogenesis; osteoblast development; osteoblast differentiation	cytoplasm; dendrite; endoplasmic reticulum lumen; extracellular region; extracellular space; Golgi lumen; perikaryon; rough endoplasmic reticulum; vesicle
ELMO2	protein binding; receptor tyrosine kinase binding; SH3 domain binding	actin filament organization; apoptotic process; cell chemotaxis; cell motility; cell-cell adhesion; phagocytosis	cytosol; membrane
NDNF	glycosaminoglycan binding; heparin binding	angiogenesis; cellular response to fibroblast growth factor stimulus; cellular response to hypoxia; extracellular matrix organization	extracellular matrix; extracellular region; extracellular space
TNFRSF12A	Developmental protein, receptor	Angiogenesis, propoliferation of endothelial cells, modulate cellular adhesion to matrix proteins, cell adhesion	plasma membrane
NRCAM	ankyrin binding; cell-cell adhesion mediator activity; protein binding; protein binding involved in heterotypic cell-cell adhesion	angiogenesis; axon guidance; axonal fasciculation; axonogenesis; brain development; cell-cell adhesion; central nervous system development; clustering of voltage-gated sodium channels	axon; axon initial segment; external side of plasma membrane; extracellular region; glutamatergic synapse; neuron projection; plasma membrane; postsynaptic density membrane
SFRP3	Developmental protein	Differentiation, Wnt signaling pathway, G protein-coupled receptor activity; Wnt-activated receptor activity	cytoplasm; extracellular space; membrane
TMSB4X	Actin monomor binding	Actin filament or cytoskeleton organization	cytoplasm; cytoskeleton; cytosol; extracellular region; nucleus; platelet alpha granule lumen
AAMP	Developmental protein	Angiogenesis, differentiattion, cell migration	cell surface; cytosol; intercellular bridge; microtubule cytoskeleton; plasma membrane
MTDH	double-stranded RNA binding; NF-kappaB binding; protein binding; RNA polymerase II-specific DNA-binding transcription factor binding; transcription coactivator activity; transcription coregulator activity	DNA-templated transcription; lipopolysaccharide-mediated signaling pathway; negative regulation of apoptotic process; negative regulation of transcription by RNA polymerase II	apical plasma membrane; bicellular tight junction; cytoplasm; endoplasmic reticulum; endoplasmic reticulum membrane; fibrillar center; intercellular canaliculus; nuclear body; nuclear membrane
PDGFD	Developmental protein, growth factor, mitogen	Embryonic development, cell proliferation, cell migration, survival and chemotaxis.	endoplasmic reticulum lumen; extracellular region; extracellular space; Golgi membrane
PDGFRL	fibroblast growth factor binding; fibroblast growth factor receptor activity; heparin binding; identical protein binding	cell-cell adhesion via plasma-membrane adhesion molecules; diaphragm development; fibroblast growth factor receptor signaling pathway; heart valve morphogenesis; negative regulation of cell population proliferation; skeletal system development; ventricular septum morphogenesis	extracellular region
RIC8A	G-protein alpha-subunit binding; guanyl-nucleotide exchange factor activity; protein binding	adenylate cyclase-inhibiting G protein-coupled receptor signaling pathway; basement membrane organization; cell migration involved in gastrulation; cell-cell adhesion involved in gastrulation; G protein-coupled receptor signaling pathway; in utero embryonic development; regulation of catalytic activity; vasculature development; visual learning	cytoplasm; plasma membrane
SFRP1	cell surface; collagen-containing extracellular matrix; cytosol; extracellular region; extracellular space; plasma membrane	cysteine-type endopeptidase activity; frizzled binding; heparin binding; identical protein binding; protein binding; Wnt-protein binding (modulators of Wnt signaling )	cell surface; collagen-containing extracellular matrix; cytosol; extracellular region; extracellular space; plasma membrane
SPON2	antigen binding; lipopolysaccharide binding; metal ion binding; protein binding	cell adhesion; cellular response to lipopolysaccharide; defense response to fungus; defense response to virus; induction of bacterial agglutination; innate immune response; mast cell mediated immunity; opsonization; positive regulation of interleukin-6 production; positive regulation of macrophage cytokine production; positive regulation of tumor necrosis factor production	extracellular matrix
LIF	cytokine activity; growth factor activity; leukemia inhibitory factor receptor binding; protein binding; signaling receptor binding	blood vessel remodeling; decidualization; embryo implantation; fibroblast proliferation; immune response; leukemia inhibitory factor signaling pathway; lung alveolus development; lung lobe morphogenesis; lung vasculature development; macrophage differentiation; meiotic nuclear division; muscle organ morphogenesis; negative regulation of cell population proliferation	cytosol; extracellular region; extracellular space
NOTCH3	Activator, developmental protein, receptor	Differentiation, Notch signaling pathway, transcription regulation	actin cytoskeleton; cell surface; cytosol; endoplasmic reticulum membrane; extracellular region; Golgi membrane; nucleoplasm; plasma membrane; receptor complex
PLCD1	alcium ion binding; GTPase activating protein binding; phosphatidylinositol phospholipase C activity; phosphatidylinositol-4,5-bisphosphate binding; protein binding	lipid catabolic process; phosphatidylinositol metabolic process; phosphatidylinositol-mediated signaling; phospholipid metabolic process	cytoplasm; plasma membrane
RASA1	GTPase activator activity; GTPase activity; GTPase binding; phosphotyrosine residue binding; potassium channel inhibitor activity; protein binding; signaling receptor binding	Inhibitory regulator of the Ras-cyclic AMP pathway, blood vessel morphogenesis; ephrin receptor signaling pathway; intracellular signal transduction; mitotic cytokinesis	cytoplasm; cytosol; plasma membrane; ruffle
ABI1	cytoskeletal protein binding; protein binding; protein tyrosine kinase activator activity; SH3 domain binding; signaling adaptor activity	negative regulation of cell growth and transformation, actin polymerization or depolymerization; dendrite morphogenesis; lamellipodium morphogenesis; megakaryocyte development; negative regulation of cell population proliferation; positive regulation of protein tyrosine kinase activity; somitogenesis	cytoskeleton; cytosol; endoplasmic reticulum; filopodium tip; growth cone; intracellular anatomical structure; lamellipodium; nucleus; postsynaptic density; SCAR complex
ADD1	actin binding; actin filament binding; calmodulin binding; protein binding; protein heterodimerization activity; protein homodimerization activity; RNA polymerase II-specific DNA-binding transcription factor binding; spectrin binding	actin cytoskeleton organization; actin filament bundle assembly; barbed-end actin filament capping; cellular response to calcium ion; positive regulation of adherens junction organization; positive regulation of establishment of endothelial barrier; positive regulation of protein binding	adherens junction; cytoplasm; cytoskeleton; cytosol; F-actin capping protein complex; nuclear body; nucleoplasm; nucleus; plasma membrane; postsynaptic density
ANGPT1	Developmental protein	regulation of angiogenesis, endothelial cell survival, proliferation, migration, adhesion and cell spreading, reorganization of the actin cytoskeleton,	collagen-containing extracellular matrix; extracellular region; extracellular space; membrane raft; microvillus; plasma membrane
CCBE1	Developmental protein	Angiogenesis	collagen trimer; extracellular matrix; extracellular space
CRIM1	insulin-like growth factor receptor activity; PDZ domain binding; serine-type endopeptidase inhibitor activity	insulin-like growth factor receptor signaling pathway; negative regulation of BMP signaling pathway; negative regulation of endopeptidase activity; negative regulation of osteoblast differentiation; nervous system development	extracellular region; membrane; plasma membrane
ENG	activin binding; BMP binding; coreceptor activity; galactose binding; glycosaminoglycan binding; identical protein binding; protein binding; protein homodimerization activity; transforming growth factor beta binding; transforming growth factor beta receptor activity; transmembrane signaling receptor activity; type I transforming growth factor beta receptor binding; type II transforming growth fac…	Angiogenesis, Cell adhesion, artery morphogenesis; atrial cardiac muscle tissue morphogenesis; atrioventricular canal morphogenesis; BMP signaling pathway; bone development; branching involved in blood vessel morphogenesis; cardiac atrium morphogenesis; cardiac ventricle morphogenesis; cell adhesion; cell migration; cell migration involved in endocardial cushion formation	cell surface; endothelial microparticle; external side of plasma membrane; extracellular space; nuclear body; plasma membrane; receptor complex
ESM1	hepatocyte growth factor receptor binding; integrin binding; protein binding	angiogenesis; positive regulation of cell population proliferation; positive regulation of hepatocyte growth factor receptor signaling pathway; sprouting angiogenesis	extracellular region
FGF2	Developmental protein, Growth factor, Heparin-binding, mitogen	Angiogenesis, differentiation	cytoplasm; extracellular region; extracellular space; nucleus
FGF7	Growth factor, Heparin-binding, mitogen	regulation of embryonic development, cell proliferation and cell differentiation	cell cortex; cytoplasm; cytosol; extracellular matrix; extracellular region; extracellular space; nucleolus; nucleoplasm; nucleus
GDF15	Cytokine, Growth factor, BMP receptor binding; cytokine activity; growth factor activity; protein binding; protein homodimerization activity	BMP signaling pathway; cell-cell signaling; glial cell-derived neurotrophic factor receptor signaling pathway; negative regulation of growth hormone receptor signaling pathway;	cytoplasm; extracellular region; extracellular space; Golgi apparatus; nucleus
JAG1	Developmental protein	Notch signaling pathway	adherens junction; apical plasma membrane; extracellular region; membrane; plasma membrane
KAT6A	Acetyltransferase, Repressor, Transferase	Transcription, Transcription regulation	cytosol; MOZ/MORF histone acetyltransferase complex; nuclear speck; nucleolus; nucleoplasm; nucleosome; nucleus; PML body
STC1	hormone activity; identical protein binding; protein binding	bone development; cellular calcium ion homeostasis; cellular response to cAMP	apical plasma membrane; cytoplasm; extracellular space; nucleus
AKT1	Developmental protein, Kinase, Serine/threonine-protein kinase, Transferase	cell survival, metabolism, proliferation, growth and angiogenesis	cell-cell junction; ciliary basal body; cytoplasm; cytosol; extrinsic component of cytoplasmic side of plasma membrane
EFNB2	ephrin receptor binding; protein binding; virus receptor activity	adherens junction organization; blood vessel morphogenesis; cell adhesion; cell migration involved in sprouting angiogenesis; cell-cell signaling;	adherens junction; dendrite; glutamatergic synapse; plasma membrane; postsynaptic density membrane; presynaptic membrane; Schaffer collateral - CA1 synapse
MMP19	metalloendopeptidase activity; serine-type endopeptidase activity; zinc ion binding	angiogenesis; cell differentiation; collagen catabolic process; extracellular matrix disassembly; extracellular matrix organization	Cellular Component: extracellular matrix
NAA15	Developmental protein	Angiogenesis, Differentiation, Transcription, Transcription regulation	cytoplasm; cytosol; intracellular membrane-bounded organelle; NatA complex; nuclear body; nucleus; transcription regulator complex
NRxN3	cell adhesion molecule binding; metal ion binding; neuroligin family protein binding; signaling receptor activity	cell recognition and cell adhesion; mediate intracellular signaling.	plasma membrane
PTN	growth factor activity; heparin binding; integrin binding; molecular function activator activity, Mitogen	Secreted growth factor cell proliferation, cell survival, cell growth, cell differentiation and cell migration	endoplasmic reticulum; extracellular region; extracellular space; plasma membrane; protein-containing complex; Schaffer collateral - CA1 synapse
TMED2	protein binding	Vesicular protein trafficking, ER-Golgi transport, Protein transport, Transport	endoplasmic reticulum; extracellular region; extracellular space; plasma membrane; protein-containing complex; Schaffer collateral - CA1 synapse
IL-1B	Cytokine, Mitogen, Pyrogen	Potent pro-inflammatory cytokine	cytosol; extracellular region; extracellular space; lysosome; secretory granule
MMP1	endopeptidase activity; metalloendopeptidase activity; peptidase activity; serine-type endopeptidase activity; zinc ion binding	cellular response to UV-A; collagen catabolic process; extracellular matrix disassembly; extracellular matrix organization; positive regulation of protein-containing complex assembly; protein metabolic process; proteolysis	Cellular Component: basement membrane; extracellular matrix; extracellular region; extracellular space; platelet dense granule lumen
MMP3	endopeptidase activity; metalloendopeptidase activity; peptidase activity; serine-type endopeptidase activity; zinc ion binding	cellular response to nitric oxide; cellular response to UV-A; collagen catabolic process; extracellular matrix disassembly; extracellular matrix organization; negative regulation of hydrogen peroxide metabolic process; positive regulation of oxidative stress-induced cell death; positive regulation of protein-containing complex assembly; proteolysis; regulation of neuroinflammatory response; respo…	Cellular Component: extracellular matrix; extracellular region; extracellular space
MMP2	endopeptidase activity; fibronectin binding; metalloendopeptidase activity; metallopeptidase activity; protein binding; serine-type endopeptidase activity; zinc ion binding	Remodeling of the vasculature, angiogenesis, tissue repair, tumor invasion, inflammation, and atherosclerotic plaque rupture. As well as degrading extracellular matrix proteins, can also act on several nonmatrix proteins such as big endothelial 1 and beta-type CGRP promoting vasoconstriction	Cellular Component: extracellular region; extracellular space; mitochondrion; nucleus; plasma membrane; sarcomere
VEGFA	developmental protein, Growth factor, Heparin-binding, Mitogen	Angiogenesis, Differentiation	adherens junction; cell surface; cytoplasm; extracellular matrix; extracellular region; extracellular space; membrane; platelet alpha granule lumen; secretory granule; VEGF-A complex
PDGF-BB	Developmental protein, Growth factor, Mitogen	embryonic development, cell proliferation, cell migration, survival and chemotaxis, Potent mitogen for cells of mesenchymal origin	basolateral plasma membrane; cell surface; cytoplasm; endoplasmic reticulum lumen; extracellular region; extracellular space; Golgi lumen; Golgi membrane; platelet alpha granule lumen; platelet-derived growth factor complex
YWHAG	identical protein binding; insulin-like growth factor receptor binding; protein binding; protein domain specific binding; protein kinase C binding; protein kinase C inhibitor activity; receptor tyrosine kinase binding	cellular response to insulin stimulus; negative regulation of protein kinase activity; protein localization; protein targeting; regulation of neuron differentiation; regulation of signal transduction; regulation of synaptic plasticity; signal transduction	cytoplasm; cytosol; presynapse
YWHAH	ctin binding; enzyme binding; identical protein binding; insulin-like growth factor receptor binding; nuclear glucocorticoid receptor binding; protein binding; protein domain specific binding; protein heterodimerization activity; sodium channel regulator activity; transmembrane transporter binding	glucocorticoid catabolic process; glucocorticoid receptor signaling pathway; intracellular protein transport; membrane depolarization during action potential; negative regulation of dendrite morphogenesis; positive regulation of DNA-templated transcription; presynaptic modulation of chemical synaptic transmission; protein localization; regulation of neuron differentiation; regulation of sodium io…	cerebellar granule cell to Purkinje cell synapse; cytoplasm; cytosol; intercalated disc; plasma membrane; presynapse
SFN	identical protein binding; phosphoprotein binding; protein binding; protein kinase binding; protein kinase C inhibitor activity	Adapter protein implicated in the regulation of a large spectrum of both general and specialized signaling pathways	cytoplasm; cytosol; extracellular space; nucleus
HSPH1	adenyl-nucleotide exchange factor activity; alpha-tubulin binding; ATP binding; ATP-dependent protein folding chaperone; protein binding	chaperone cofactor-dependent protein refolding; positive regulation of MHC class I biosynthetic process; positive regulation of NK T cell activation; protein folding; response to unfolded protein	cytoplasm; cytosol; endocytic vesicle lumen; extracellular region; microtubule; nucleoplasm; nucleus; protein-containing complex
HSPD1	apolipoprotein A-I binding; apolipoprotein binding; ATP binding; ATP hydrolysis activity; ATP-dependent protein folding chaperone; chaperone binding; DNA replication origin binding; double-stranded RNA binding; enzyme binding; high-density lipoprotein particle binding; isomerase activity; lipopolysaccharide binding; p53 binding; protein binding; single-stranded DNA binding; ubiquitin protein liga…	de novo' protein folding; activation of cysteine-type endopeptidase activity involved in apoptotic process; adhesion of symbiont to host; apoptotic mitochondrial changes; B cell activation; B cell proliferation; biological process involved in interaction with symbiont; cellular response to interleukin-7; chaperone-mediated protein complex assembly; isotype switching to IgG isotypes; mitochondrial…	cell surface; clathrin-coated pit; coated vesicle; cytoplasm; cytosol; early endosome; extracellular exosome; extracellular space; lipopolysaccharide receptor complex
HSPA8	ATP binding; ATP hydrolysis activity; ATP-dependent protein disaggregase activity; ATP-dependent protein folding chaperone; C3HC4-type RING finger domain binding; chaperone binding; clathrin-uncoating ATPase activity; enzyme binding; G protein-coupled receptor binding; heat shock protein binding; misfolded protein binding; phosphatidylserine binding; protein binding; protein carrier chaperone; pr…	protection of the proteome from stress, folding and transport of newly synthesized polypeptides, activation of proteolysis of misfolded proteins and the formation and dissociation of protein complexes. Plays a pivotal role in the protein quality control system, ensuring the correct folding of proteins, the re-folding of misfolded proteins and controlling the targeting of proteins for subsequent d…	autophagosome; chaperone complex; clathrin-sculpted gamma-aminobutyric acid transport vesicle membrane; cytoplasm; cytosol; dendrite; extracellular exosome; extracellular region
NEDD4	beta-2 adrenergic receptor binding; enzyme binding; phosphoserine residue binding; phosphothreonine residue binding; proline-rich region binding; protein binding; protein domain specific binding; RNA polymerase binding; sodium channel inhibitor activity; ubiquitin binding; ubiquitin protein ligase activity	E3 ubiquitin-protein ligase which accepts ubiquitin from an E2 ubiquitin-conjugating enzyme in the form of a thioester and then directly transfers the ubiquitin to targeted substrates. Specifically ubiquitinates 'Lys-63' in target proteins. Involved in the pathway leading to the degradation of VEGFR-2/KDFR, independently of its ubiquitin-ligase activity	apicolateral plasma membrane; cell cortex; chromatin; cytoplasm; cytosol; dendritic spine; Golgi apparatus; nucleus; perinuclear region of cytoplasm; plasma membrane; protein-containing complex; ubiquitin ligase complex
TSG101	calcium-dependent protein binding; DNA binding; nuclear receptor coactivator activity; protein binding; protein homodimerization activity; protein-containing complex binding; transcription corepressor activity; ubiquitin binding; ubiquitin protein ligase binding; virion binding	Component of the ESCRT-I complex, a regulator of vesicular trafficking process. Binds to ubiquitinated cargo proteins and is required for the sorting of endocytic ubiquitinated cargos into multivesicular bodies (MVBs). Mediates the association between the ESCRT-0 and ESCRT-I complex. autophagosome maturation; cell cycle; cell division; endosome to lysosome transport; exosomal secretion; extracell…	cytoplasm; cytosol; early endosome; early endosome membrane; endosome; endosome membrane; ESCRT I complex; extracellular exosome; Flemming body; late endosome; late endosome membrane; microtubule organizing center; multivesicular body; nucleolus; plasma membrane
	Sources: https://www.phosphosite.org/homeAction https://www.uniprot.org/
